# Supplementary material for: Persistent lactic acidosis in ALK-positive anaplastic large cell lymphoma: a case report and literature review
Source: Front Oncol. 2026 Feb 27;16:1744202. doi: 10.3389/fonc.2026.1744202 (PMC12982027; doi:10.3389/fonc.2026.1744202)
Supplement: Supplementary Figure 1 — diagnostic and treatment pathway timeline. [file DataSheet1.zip]

Archive with 10 entries (10 files):
- Figure 1.jpg
- NGS1.jpg
- NGS2.jpg
- TB-DNA.jpg
- 一般细菌涂片.jpg
- 新冠病毒核酸.jpg
- 甲乙流核酸.jpg
- 痰培养.jpg
- 痰结核涂片.jpg
- 真菌培养及鉴定.jpg
